# Supplementary material for: Fully Thermally Decomposable CO2-Based Thermoplastic Polyurethane Encapsulation Films for Photovoltaic Cells: Mechanical, Barrier and Recycling Aspects
Source: Nanomaterials (Basel). 2026 Apr 22;16(9):503. doi: 10.3390/nano16090503 (PMC13164919; doi:10.3390/nano16090503)
Supplement: Supplementary file 1 [file nanomaterials-16-00503-s001.zip]

Archive with 1 entries (1 files):
- nanomaterials-4250589-supplementary.pdf
